# Supplementary material for: Impact of RAAS Receptors and Membrane-Bound Transporter System in the Left Ventricle during the Long-Term Control of Hypertension
Source: Int J Mol Sci. 2024 Jun 26;25(13):6997. doi: 10.3390/ijms25136997 (PMC11241669; doi:10.3390/ijms25136997)
Supplement: Supplementary file 1 [file ijms-25-06997-s001.zip]

Archive with 1 entries (1 files):
- ijms-3033368-supplementary.pdf
